# Supplementary material for: Design of a Carangiform Swimming Robot through a Multiphysics Simulation Environment
Source: Biomimetics (Basel). 2020 Sep 30;5(4):46. doi: 10.3390/biomimetics5040046 (PMC7709489; doi:10.3390/biomimetics5040046)
Supplement: Supplementary file 1 [file biomimetics-05-00046-s001.zip]

Archive with 5 entries (5 files):
- Cam Joints.avi
- Double Cardans.avi
- Fin flap.avi
- Swim1.avi
- Swim2.avi
